# Supplementary material for: A Ferroptosis-Related Gene Signature Identified as a Novel Prognostic Biomarker for Colon Cancer
Source: Front Genet. 2021 Jul 1;12:692426. doi: 10.3389/fgene.2021.692426 (PMC8280527; doi:10.3389/fgene.2021.692426)
Supplement: Supplementary Table 2 — Differential expression pattern of prognostic FRGs between tumor and normal control tissues. [file Table_2.XLSX]

## Sheet: Sheet1
Table S2. Differential expression pattern of prognostic FRGs between tumor and normal control tissues.
Gene	log2FC	adjust p-value
ABCC1	1.43559	3.94949e-26
RRM2	1.83407	5.79689e-21
VLDLR	-1.71854	7.16927e-14
BID	0.856824	7.16927e-14
ZFP69B	0.751978	8.12298e-10
NFS1	0.627949	1.48991e-06
TXNIP	-0.888159	1.56872e-06
ATF3	-0.794307	2.13738e-06
SLC2A3	1.0492	2.25324e-05
Note: FC, fold change
